# Supplementary material for: Mechanism investigation of highly selective inhibitors toward phosphodiesterase 5 and 6 via the in vitro calculation and simulation
Source: Front Chem. 2024 Aug 8;12:1400886. doi: 10.3389/fchem.2024.1400886 (PMC11338870; doi:10.3389/fchem.2024.1400886)
Supplement: Supplementary file 3 [file Table1.XLSX]

## Sheet: 1TBF_Sildenafil_IBSIW_res
1TBFSildenafil				pde6cSildenafil				1XOZTadalafil				pde6cTadalafil				1XOZLigand3				pde6cLigand3
Residue	IBSIW(a.u./Å2)	Proportion		Residue	IBSIW(a.u./Å2)	Proportion		Residue	IBSIW(a.u./Å2)	Proportion		Residue	IBSIW(a.u./Å2)	Proportion		Residue	IBSIW(a.u./Å2)	Proportion		Residue	IBSIW(a.u./Å2)	Proportion
TYR612	321.564	0.432299		TYR561	320.344	0.459488		TYR612	353.457	0.534839		TYR561	276.383	0.505485		TYR612	259.742	0.485808		HIS562	262.758	0.424304
HIS613	182.515	0.245366		HIS562	72.741	0.104337		HIS613	99.4982	0.150557		HIS562	89.7157	0.164083		HIS613	103.055	0.192748		HIS602	55.0805	0.0889444
HIS617	0.485218	0.000652309		HIS566	96.985	0.139111		LEU725	7.80467	0.0118098		LEU674	9.38472	0.017164		ASP654	20.9556	0.0391943		ASP603	103.117	0.166514
SER661	0.051945	6.98329e-05		ASN610	5.03222	0.00721801		LEU765	17.3167	0.026203		LEU724	0.716799	0.00131097		HIS657	19.5717	0.0366059		HIS606	41.1015	0.066371
LEU725	5.51421	0.0074131		ASP723	6.95037	0.00996933		ALA767	7.1635	0.0108396		ALA726	4.84875	0.00886799		ASN662	0.250127	0.000467825		ASN611	5.89349	0.00951685
LEU765	21.7237	0.0292045		LEU724	10.3678	0.0148711		ILE768	8.90038	0.0134678		ILE727	15.5561	0.0284509		LEU681	0.15465	0.00028925		LEU630	7.18736	0.0116062
SER766	0.187066	0.000251484		SER725	0.223056	0.000319942		GLN775	8.8942	0.0134584		GLN734	9.24881	0.0169154		GLU682	7.6497	0.0143076		GLU631	5.06247	0.00817491
ALA767	7.50945	0.0100954		ALA726	9.11741	0.0130776		ILE778	9.29254	0.0140612		VAL737	9.28032	0.016973		HIS685	0.231143	0.000432318		HIS634	0.307508	0.000496566
ILE768	6.99734	0.00940696		ILE727	10.703	0.015352		ALA779	10.2856	0.0155638		ALA738	4.40881	0.00806338		THR723	2.17411	0.00406635		THR672	7.74406	0.0125052
GLN775	2.13542	0.00287077		GLN734	4.03651	0.0057898		VAL782	32.2354	0.0487775		VAL741	28.8692	0.0527996		ASP724	9.87337	0.0184667		ASP673	2.55484	0.00412557
ILE778	6.33796	0.00852052		VAL737	1.81912	0.00260927		ALA783	7.13929	0.0108029		ALA742	10.3019	0.0188414		LEU725	16.911	0.0316295		LEU674	12.5608	0.0202833
ALA779	8.63194	0.0116045		ALA738	7.41345	0.0106335		PHE786	11.7288	0.0177477		PHE745	20.5839	0.0376463		ASP764	0.628232	0.00117501		ASP723	1.05858	0.0017094
GLU780	0.103145	0.000138664		LEU739	0.049629	7.11858e-05		PHE787	0.734148	0.00111089		TRP746	0.193676	0.000354219		LEU765	0.818284	0.00153048		LEU724	0.252673	0.000408018
VAL782	31.5961	0.0424766		VAL741	9.20922	0.0132093		LEU804	13.317	0.0201508		MET763	17.6259	0.0322365		VAL782	22.5542	0.0421842		VAL741	16.3239	0.02636
ALA783	10.0614	0.0135262		ALA742	0.989583	0.00141942		MET805	0.061146	9.25241e-05		MET764	0.084821	0.000155131		ALA783	0.098047	0.000183382		ALA742	3.32941	0.00537636
PHE786	15.9063	0.0213839		PHE745	22.7207	0.0325896		ILE813	7.72479	0.0116889		LEU772	7.91605	0.0144779		PHE786	23.0097	0.0430362		PHE745	17.0601	0.0275487
LEU804	25.0202	0.0336362		MET763	22.463	0.0322201		MET816	0.135324	0.000204768		LEU775	3.31328	0.00605974		LEU804	22.069	0.0412767		MET763	2.15539	0.00348054
ILE813	11.1219	0.0149518		LEU772	7.92158	0.0113624		GLN817	37.3815	0.0565645		GLN776	21.0961	0.0385832		ILE813	10.1976	0.0190731		LEU772	10.7085	0.0172922
MET816	8.97298	0.0120629		LEU775	2.90623	0.00416858		PHE820	19.5884	0.0296405		PHE779	17.1817	0.031424		GLN817	3.03977	0.00568543		GLN776	11.4541	0.0184962
GLN817	47.5758	0.0639591		GLN776	55.3274	0.0793593		TRP853	8.20746	0.0124193		TRP812	0.059241	0.000108347		PHE820	0.243539	0.000455503		PHE779	34.6345	0.0559281
PHE820	29.7055	0.039935		PHE779	29.2389	0.0419391										ZN	1.37125	0.00256472		ZN	0.753107	0.00121612
ILE824	0.130441	0.00017536		VAL783	0.318306	0.000456565										MG	10.0618	0.0188191		MG	18.1707	0.0293423
				TRP812	0.298346	0.000427935
